# Supplementary material for: Single-Step Protocol for Isolating the Recombinant Extracellular Domain of the Luteinizing Hormone Receptor from the Ovis aries Testis
Source: Curr Issues Mol Biol. 2022 Nov 17;44(11):5718–27. doi: 10.3390/cimb44110387 (PMC9688765; doi:10.3390/cimb44110387)
Supplement: Supplementary file 1 [file cimb-44-00387-s001.zip]

Archive with 1 entries (1 files):
- cimb-1941993-supplementary.pdf
